# Supplementary material for: Novel Dual AChE and ROCK2 Inhibitor Induces Neurogenesis via PTEN/AKT Pathway in Alzheimer’s Disease Model
Source: Int J Mol Sci. 2022 Nov 26;23(23):14788. doi: 10.3390/ijms232314788 (PMC9737254; doi:10.3390/ijms232314788)
Supplement: Supplementary file 1 [file ijms-23-14788-s001.zip]

Archive with 1 entries (1 files):
- ijms-1969501-supplementary.pdf
